# Supplementary material for: Three Months-Old’ Preferences for Biological Motion Configuration and Its Subsequent Decline
Source: Brain Sci. 2022 Apr 27;12(5):566. doi: 10.3390/brainsci12050566 (PMC9139228; doi:10.3390/brainsci12050566)
Supplement: Supplementary file 1 [file brainsci-12-00566-s001.zip]

Archive with 4 entries (4 files):
- .DS_Store
- Fixation Time Series Graphs MUVTIME.pdf
- Suplementary Material - Coherent vs Scrambled PLW.mp4
- Tables S1&S2.pdf
